# Supplementary material for: The Genus Capsicum: A Review of Bioactive Properties of Its Polyphenolic and Capsaicinoid Composition
Source: Molecules. 2023 May 22;28(10):4239. doi: 10.3390/molecules28104239 (PMC10224380; doi:10.3390/molecules28104239)
Supplement: Supplementary file 1 [file molecules-28-04239-s001.zip]

Archive with 1 entries (1 files):
- molecules-2369001-supplementary.pdf
